# Supplementary material for: Videogame-related experiences among regular adolescent gamers
Source: PLoS One. 2020 Jul 10;15(7):e0235327. doi: 10.1371/journal.pone.0235327 (PMC7351159; doi:10.1371/journal.pone.0235327)
Supplement: S1 Data — (XLSX) [file pone.0235327.s001.xlsx]

## Sheet: Respuestas de formulario 1
Time ref	Age	Your study level	Gender	To what extent you feel uneasy about video game issues	When you get bored do you use video games as a form of distraction	How often do you give up what you're doing to spend more time playing video games	You've been criticized by your friends or family for investing too much time and money in video games or have been told you have a problem even if you think it's not true	You've had the risk of losing an important relationship a job or an academic opportunity for the use of video games	You think your academic performance has been negatively affected by the use of video games	You lie to your family or friends about the frequency and length of time you spend on video games	When you're having trouble using video games, it helps you get away	How often do you block upsetting thoughts about your life and replace them with nice video game thoughts	You think life without video games is boring empty and sad	You get angry or irritated when someone bothers you while playing a video game	You suffer sleep disturbances due to aspects related to video games	When you don't play video games you feel agitated or worried	You feel the need to spend more and more time in video games to feel satisfied	You take the most off the time you've been playing video games	Stop hanging out with your friends to spend more time playing video games	When you use video games, you don't realize it.	Sum dimension 1	Sum dimenson 2	Province of residence	Autonomous Community	Weight In kg	Heigth In cm	BMI	Family situation	Do you have brothers and sisters?	How often you play video games	What kind of city do you live in
2016-05-27 20:21:39	16	Baccalaureate (Institute)	Male	3	3	2	1	1	0	1	2	1	2	1	0	1	0	0	1	3	14	8	Santa Cruz de Tenerife	Canarias	50	186	14.4525	My parents are together and I live with them	Yes	Between 7 and 14 hours a week	City of between 20,000 and 100,000 inhabitants
2016-05-27 21:34:06	16	Baccalaureate (Institute)	Male	1	3	2	2	0	0	0	3	2	1	1	0	0	0	1	0	3	12	7	Santa Cruz de Tenerife	Canarias	50	186	14.4525	My parents are together and I live with them	Yes	Between 7 and 14 hours a week	City of between 20,000 and 100,000 inhabitants
2016-05-27 22:01:16	16	Baccalaureate (Institute)	Male	1	2	1	0	0	0	0	2	1	1	0	0	0	0	0	0	2	7	3	Santa Cruz de Tenerife	Canarias	50	186	14.4525	My parents are together and I live with them	Yes	Between 7 and 14 hours a week	City of between 20,000 and 100,000 inhabitants
2016-05-29 18:06:40	16	Baccalaureate (Institute)	Male	0	3	1	0	0	1	0	1	1	2	0	0	0	0	1	3	3	11	5	Navarra	Navarra	60	190	16.6205	My parents are together and I live with them	Yes	Between 21 and 28 hours a week	Municipality of less than 20,000 inhabitants
2016-05-29 18:06:51	16	Baccalaureate (Institute)	Male	2	3	2	2	0	0	0	3	3	1	1	0	0	0	1	1	2	14	7	Navarra	Navarra	60	190	16.6205	My parents are together and I live with them	Yes	Between 21 and 28 hours a week	Municipality of less than 20,000 inhabitants
2016-05-29 18:35:55	16	Baccalaureate (Institute)	Male	1	2	1	1	0	2	1	2	0	0	0	0	0	0	1	0	3	7	7	Navarra	Navarra	60	190	16.6205	My parents are together and I live with them	Yes	Between 21 and 28 hours a week	Municipality of less than 20,000 inhabitants
2016-05-29 19:15:35	16	Baccalaureate (Institute)	Male	3	3	3	3	0	1	1	2	2	2	1	0	0	0	2	0	2	16	9	Ciudad Real	Castilla La Mancha	48	168	17.0068	My parents are together and I live with them	Yes	Between 28 and 35 hours a week	Municipality of less than 20,000 inhabitants
2016-06-07 18:09:56	16	Baccalaureate (Institute)	Male	2	3	2	3	0	1	0	2	2	0	2	3	1	0	0	1	2	12	12	Ciudad Real	Castilla La Mancha	48	168	17.0068	My parents are together and I live with them	Yes	Between 28 and 35 hours a week	Municipality of less than 20,000 inhabitants
2016-06-07 18:12:00	16	Baccalaureate (Institute)	Male	2	2	0	0	0	0	0	1	1	0	0	0	0	0	0	0	1	5	2	Guadalajara	Castilla La Mancha	55	176	17.7557	My parents are together and I live with them	Yes	More than 35 hours a week	Municipality of less than 20,000 inhabitants
2016-06-07 18:12:48	16	Baccalaureate (Institute)	Male	0	2	1	1	0	0	0	2	2	1	0	0	1	0	3	0	3	9	7	Guadalajara	Castilla La Mancha	55	176	17.7557	My parents are together and I live with them	Yes	More than 35 hours a week	Municipality of less than 20,000 inhabitants
2016-06-07 18:13:30	16	Baccalaureate (Institute)	Male	2	2	0	1	1	1	0	2	1	1	2	0	0	0	1	0	2	10	6	Guadalajara	Castilla La Mancha	55	176	17.7557	My parents are together and I live with them	Yes	More than 35 hours a week	Municipality of less than 20,000 inhabitants
2016-06-07 18:14:10	16	Baccalaureate (Institute)	Male	3	3	1	1	0	1	1	2	1	0	1	0	0	0	0	0	2	10	6	Palma	Baleares	63	186	18.2102	My parents are together and I live with them	Yes	Between 21 and 28 hours a week	City of more than 100,000 inhabitants
2016-06-07 18:20:40	16	Baccalaureate (Institute)	Male	3	3	0	1	0	0	0	1	0	2	1	0	0	0	1	0	3	11	4	Palma	Baleares	63	186	18.2102	My parents are together and I live with them	Yes	Between 21 and 28 hours a week	City of more than 100,000 inhabitants
2016-06-07 18:22:41	16	Baccalaureate (Institute)	Male	1	3	1	2	0	0	0	3	3	3	1	0	0	1	1	1	3	14	9	Palma	Baleares	63	186	18.2102	My parents are together and I live with them	Yes	Between 21 and 28 hours a week	City of more than 100,000 inhabitants
2016-06-07 18:40:13	16	Baccalaureate (Institute)	Male	3	3	1	2	0	1	0	1	1	2	1	0	0	0	3	1	1	15	5	Jaén	Andalucía	55	173	18.3768	My parents are together and I live with them	Yes	Between 14 and 21 hours a week	City of between 20,000 and 100,000 inhabitants
2016-06-07 19:31:38	16	Baccalaureate (Institute)	Male	1	2	0	1	0	0	0	2	1	2	0	1	0	0	0	0	3	7	6	Jaén	Andalucía	55	173	18.3768	My parents are together and I live with them	Yes	Between 14 and 21 hours a week	City of between 20,000 and 100,000 inhabitants
2016-05-27 20:22:32	16	Secondary Education (Institute)	Male	0	2	0	0	0	0	0	3	2	1	1	0	0	0	0	0	3	7	5	Pontevedra	Galicia	60	180	18.5185	My parents are separated and I live with my mother	Yes	Less than 7 hours a week	Municipality of less than 20,000 inhabitants
2016-05-27 21:27:46	16	Secondary Education (Institute)	Male	3	2	1	0	0	0	0	1	1	1	1	0	0	0	1	0	1	10	2	Pontevedra	Galicia	60	180	18.5185	My parents are separated and I live with my mother	Yes	Less than 7 hours a week	Municipality of less than 20,000 inhabitants
2016-05-28 11:20:01	16	Secondary Education (Institute)	Male	2	2	1	2	0	1	0	1	0	2	1	0	0	0	0	0	3	9	6	Murcia	Murcia	61	181	18.6197	My parents are separated and I live with my mother	Yes	Between 7 and 14 hours a week	City of more than 100,000 inhabitants
2016-05-29 18:03:54	16	Secondary Education (Institute)	Male	3	2	1	0	0	1	0	0	0	1	2	1	0	0	0	0	3	9	5	Murcia	Murcia	61	181	18.6197	My parents are separated and I live with my mother	Yes	Between 7 and 14 hours a week	City of more than 100,000 inhabitants
2016-05-29 19:39:20	16	Secondary Education (Institute)	Male	1	3	3	3	0	0	0	0	0	1	2	0	0	0	3	3	1	16	4	Madrid	Madrid	53	168	18.7783	My parents are together and I live with them	No	Between 14 and 21 hours a week	City of more than 100,000 inhabitants
2016-06-03 19:42:11	16	Secondary Education (Institute)	Male	2	2	1	1	0	0	0	0	0	0	1	0	0	0	1	0	1	7	2	Madrid	Madrid	53	168	18.7783	My parents are together and I live with them	No	Between 14 and 21 hours a week	City of more than 100,000 inhabitants
2016-06-03 19:50:13	16	Secondary Education (Institute)	Male	1	3	1	1	0	0	0	3	2	2	1	0	0	0	1	0	2	12	5	Madrid	Madrid	53	168	18.7783	My parents are together and I live with them	No	Between 14 and 21 hours a week	City of more than 100,000 inhabitants
2016-06-03 19:53:07	16	Secondary Education (Institute)	Male	2	2	1	1	0	0	0	1	1	0	1	0	0	0	0	0	2	7	4	Sevilla	Andalucía	68	190	18.8366	My parents are separated and I live with my mother	Yes	Between 14 and 21 hours a week	City of more than 100,000 inhabitants
2016-06-03 19:58:06	16	Secondary Education (Institute)	Male	0	3	1	3	0	1	0	1	1	1	1	1	1	0	0	2	3	9	10	Sevilla	Andalucía	68	190	18.8366	My parents are separated and I live with my mother	Yes	Between 14 and 21 hours a week	City of more than 100,000 inhabitants
2016-06-07 18:11:53	16	Secondary Education (Institute)	Male	2	2	1	0	0	0	0	1	1	2	1	0	0	0	0	0	1	9	2	Sevilla	Andalucía	68	190	18.8366	My parents are separated and I live with my mother	Yes	Between 14 and 21 hours a week	City of more than 100,000 inhabitants
2016-06-07 18:24:49	16	Secondary Education (Institute)	Male	1	2	1	2	1	0	1	2	1	1	1	0	0	1	1	1	3	10	9	España		64	184	18.9036	My parents are together and I live with them	Yes	More than 35 hours a week	Municipality of less than 20,000 inhabitants
2016-06-07 18:28:55	16	Secondary Education (Institute)	Male	3	3	0	1	0	1	0	3	0	2	0	0	0	0	1	0	3	12	5	España		64	184	18.9036	My parents are together and I live with them	Yes	More than 35 hours a week	Municipality of less than 20,000 inhabitants
2016-05-27 21:38:45	16	Middle Grade (Institute)	Male	0	3	2	3	0	2	0	3	3	2	0	0	1	2	2	0	3	12	14	Alicante	Comunidad Valenciana	60	178	18.937	My parents are together and I live with them	Yes	More than 35 hours a week	City of more than 100,000 inhabitants
2016-06-04 00:15:09	16	University	Woman	3	3	2	2	0	0	1	3	3	3	2	0	1	1	1	0	3	17	11	Jaen	Andalucía	60	178	18.937	My parents are together and I live with them	Yes	Between 28 and 35 hours a week	City of between 20,000 and 100,000 inhabitants
2016-07-05 13:36:27	16	Secondary Education (Institute)	Woman	0	3	1	2	0	1	0	2	1	2	3	1	0	0	0	1	2	12	7	Alicante	Comunidad Valenciana	60	178	18.937	My parents are together and I live with them	Yes	More than 35 hours a week	City of more than 100,000 inhabitants
2016-07-05 13:38:25	16	Baccalaureate (Institute)	Male	1	2	2	1	1	2	0	1	2	1	1	2	0	1	1	0	3	9	12	Jaen	Andalucía	60	178	18.937	My parents are together and I live with them	Yes	Between 28 and 35 hours a week	City of between 20,000 and 100,000 inhabitants
2016-07-05 13:47:28	16	Baccalaureate (Institute)	Male	2	2	0	2	0	0	0	1	1	1	2	0	0	0	1	1	2	10	5	Alicante	Comunidad Valenciana	60	178	18.937	My parents are together and I live with them	Yes	More than 35 hours a week	City of more than 100,000 inhabitants
2016-07-05 13:48:16	16	Middle Grade (Institute)	Male	2	3	2	2	0	1	0	2	3	1	1	0	0	0	1	0	3	12	9	Jaen	Andalucía	60	178	18.937	My parents are together and I live with them	Yes	Between 28 and 35 hours a week	City of between 20,000 and 100,000 inhabitants
2016-07-05 14:13:54	16	Secondary Education (Institute)	Male	1	3	2	2	0	1	1	2	3	2	2	0	0	1	3	0	3	15	11	Malaga	Andalucía	50	160	19.5312	My parents are together and I live with them	Yes	Between 21 and 28 hours a week	City of between 20,000 and 100,000 inhabitants
2016-07-06 13:52:43	16	Baccalaureate (Institute)	Male	2	2	1	2	1	2	0	2	2	1	2	1	0	0	0	0	2	10	10	Malaga	Andalucía	50	160	19.5312	My parents are together and I live with them	Yes	Between 21 and 28 hours a week	City of between 20,000 and 100,000 inhabitants
2016-07-06 13:56:13	16	Baccalaureate (Institute)	Woman	3	3	2	1	0	1	0	2	2	2	1	0	0	0	0	0	2	13	6	Malaga	Andalucía	50	160	19.5312	My parents are together and I live with them	Yes	Between 21 and 28 hours a week	City of between 20,000 and 100,000 inhabitants
2016-07-06 14:12:18	16	Baccalaureate (Institute)	Male	2	1	0	1	0	0	0	2	2	1	2	0	0	1	0	0	2	8	6	Cádiz	Andalucía	65	182	19.6232	My parents are separated and I live with my mother	Yes	Between 7 and 14 hours a week	City of between 20,000 and 100,000 inhabitants
2016-07-11 17:27:27	16	Baccalaureate (Institute)	Male	3	3	1	2	0	0	1	2	1	2	1	0	0	0	2	1	1	15	5	Cádiz	Andalucía	65	182	19.6232	My parents are separated and I live with my mother	Yes	Between 7 and 14 hours a week	City of between 20,000 and 100,000 inhabitants
2016-07-11 17:27:56	16	Baccalaureate (Institute)	Male	0	3	1	2	0	0	0	3	3	1	1	0	0	0	0	0	2	9	7	Cádiz	Andalucía	65	182	19.6232	My parents are separated and I live with my mother	Yes	Between 7 and 14 hours a week	City of between 20,000 and 100,000 inhabitants
2016-07-11 17:41:07	16	Baccalaureate (Institute)	Male	3	3	2	3	0	0	1	3	3	3	2	0	1	0	2	1	3	19	11	Albacete	Castilla La Mancha	55	167	19.721	My parents are separated and I live with my mother	Yes	Between 7 and 14 hours a week	City of more than 100,000 inhabitants
2016-07-11 17:57:53	16	Baccalaureate (Institute)	Male	2	1	0	0	0	1	0	1	2	1	3	1	0	1	3	1	3	12	8	Albacete	Castilla La Mancha	55	167	19.721	My parents are separated and I live with my mother	Yes	Between 7 and 14 hours a week	City of more than 100,000 inhabitants
2016-07-11 18:25:00	16	Baccalaureate (Institute)	Woman	1	1	1	0	0	1	0	1	1	0	0	0	0	0	1	0	2	5	4	Albacete	Castilla La Mancha	55	167	19.721	My parents are separated and I live with my mother	Yes	Between 7 and 14 hours a week	City of more than 100,000 inhabitants
2016-07-11 18:25:11	16	Baccalaureate (Institute)	Male	0	3	3	3	3	3	3	3	3	3	3	0	0	3	3	1	3	19	21	Sevilla	Andalucía	67	183	20.0066	My parents are together and I live with them	Yes	More than 35 hours a week	City of more than 100,000 inhabitants
2016-07-12 11:20:40	16	Baccalaureate (Institute)	Male	0	1	0	2	0	0	0	2	0	0	3	0	0	0	2	0	1	8	3	Sevilla	Andalucía	67	183	20.0066	My parents are together and I live with them	Yes	More than 35 hours a week	City of more than 100,000 inhabitants
2016-07-13 12:12:57	16	Baccalaureate (Institute)	Male	1	2	1	1	0	2	0	0	0	0	1	0	0	0	0	0	2	5	5	Sevilla	Andalucía	67	183	20.0066	My parents are together and I live with them	Yes	More than 35 hours a week	City of more than 100,000 inhabitants
2016-07-13 12:13:38	16	Baccalaureate (Institute)	Male	1	2	1	1	0	2	0	2	1	0	0	0	0	0	1	0	1	7	5	Toledo	Castilla La Mancha	65	180	20.0617	My parents are together and I live with them	Yes	More than 35 hours a week	Municipality of less than 20,000 inhabitants
2016-07-13 12:13:43	16	Baccalaureate (Institute)	Male	2	2	1	0	0	0	1	1	0	2	1	0	0	0	2	1	2	12	3	Toledo	Castilla La Mancha	65	180	20.0617	My parents are together and I live with them	Yes	More than 35 hours a week	Municipality of less than 20,000 inhabitants
2016-07-13 12:20:14	16	Baccalaureate (Institute)	Male	2	3	2	2	1	1	0	3	1	1	2	0	0	0	2	2	1	17	6	Pontevedra	Galicia	70	186	20.2336	My parents are together and I live with them	No	Between 21 and 28 hours a week	City of more than 100,000 inhabitants
2016-07-13 12:23:07	16	Baccalaureate (Institute)	Male	1	3	1	1	0	0	0	2	1	0	0	0	0	0	3	1	1	11	3	Pontevedra	Galicia	70	186	20.2336	My parents are together and I live with them	No	Between 21 and 28 hours a week	City of more than 100,000 inhabitants
2016-07-13 12:41:38	16	Baccalaureate (Institute)	Male	1	1	1	2	0	0	1	2	0	0	2	0	0	0	1	0	3	8	6	Pontevedra	Galicia	70	186	20.2336	My parents are together and I live with them	No	Between 21 and 28 hours a week	City of more than 100,000 inhabitants
2016-07-13 12:42:35	16	Baccalaureate (Institute)	Male	1	3	1	2	0	1	0	2	1	2	1	0	0	0	2	0	3	12	7	Sevilla	Andalucía	70	185	20.4529	My parents are together and I live with them	Yes	Between 7 and 14 hours a week	City of more than 100,000 inhabitants
2016-07-13 15:07:46	16	Baccalaureate (Institute)	Male	1	3	1	1	0	0	0	3	0	0	0	0	0	0	0	0	2	8	3	Sevilla	Andalucía	70	185	20.4529	My parents are together and I live with them	Yes	Between 7 and 14 hours a week	City of more than 100,000 inhabitants
2016-07-18 19:20:52	16	Baccalaureate (Institute)	Male	1	1	1	1	1	0	0	1	1	1	2	1	0	0	1	0	2	8	6	Sevilla	Andalucía	70	185	20.4529	My parents are together and I live with them	Yes	Between 7 and 14 hours a week	City of more than 100,000 inhabitants
2016-07-18 19:32:54	16	Secondary Education (Institute)	Male	2	2	1	3	0	1	1	0	2	1	2	1	1	0	1	0	3	9	12	Madrid	Madrid	65	178	20.5151	My parents are together and I live with them	Yes	Between 21 and 28 hours a week	City of more than 100,000 inhabitants
2016-05-20 14:22:27	17	Baccalaureate (Institute)	Woman	2	3	1	2	0	0	0	2	3	3	1	0	1	2	1	1	1	14	9	Madrid	Madrid	65	178	20.5151	My parents are together and I live with them	Yes	Between 21 and 28 hours a week	City of more than 100,000 inhabitants
2016-05-20 15:07:35	17	Baccalaureate (Institute)	Male	2	2	1	0	0	1	0	3	0	0	2	0	0	0	0	0	3	10	4	La Rioja	La Rioja	70	184	20.6758	My parents are separated and I live with my mother	Yes	Between 14 and 21 hours a week	City of more than 100,000 inhabitants
2016-05-20 15:14:11	17	Baccalaureate (Institute)	Male	3	3	1	0	0	0	1	0	1	1	0	0	0	0	0	0	2	8	4	La Rioja	La Rioja	70	184	20.6758	My parents are separated and I live with my mother	Yes	Between 14 and 21 hours a week	City of more than 100,000 inhabitants
2016-05-23 14:14:16	17	Baccalaureate (Institute)	Woman	2	3	1	1	0	0	0	2	1	1	0	0	0	0	1	0	2	10	4	La Rioja	La Rioja	70	184	20.6758	My parents are separated and I live with my mother	Yes	Between 14 and 21 hours a week	City of more than 100,000 inhabitants
2016-05-24 16:30:21	17	Baccalaureate (Institute)	Woman	1	3	2	2	0	1	0	1	1	0	1	0	1	0	3	0	2	11	7	Comunidad Valenciana	Comunidad Valenciana	60	170	20.7612	My parents are together and I live with them	Yes	Between 28 and 35 hours a week	City of between 20,000 and 100,000 inhabitants
2016-05-27 20:22:13	17	Baccalaureate (Institute)	Male	3	2	1	1	0	1	0	1	0	2	0	0	0	0	1	0	3	10	5	Comunidad Valenciana	Comunidad Valenciana	60	170	20.7612	My parents are together and I live with them	Yes	Between 28 and 35 hours a week	City of between 20,000 and 100,000 inhabitants
2016-05-27 20:22:42	17	Baccalaureate (Institute)	Male	3	2	2	2	0	0	1	2	1	1	1	0	1	0	1	0	1	12	6	Comunidad Valenciana	Comunidad Valenciana	60	170	20.7612	My parents are together and I live with them	Yes	Between 28 and 35 hours a week	City of between 20,000 and 100,000 inhabitants
2016-05-27 20:23:57	17	Baccalaureate (Institute)	Male	1	3	0	0	0	0	0	3	1	1	1	0	0	0	0	0	2	9	3	Barcelona	Cataluña	60	170	20.7612	My parents are together and I live with them	No	Between 14 and 21 hours a week	City of more than 100,000 inhabitants
2016-05-27 20:29:51	17	Baccalaureate (Institute)	Male	0	2	1	2	0	0	1	2	0	0	1	0	0	0	1	1	3	8	6	Barcelona	Cataluña	60	170	20.7612	My parents are together and I live with them	No	Between 14 and 21 hours a week	City of more than 100,000 inhabitants
2016-05-27 20:44:39	17	Baccalaureate (Institute)	Male	3	3	1	1	0	1	1	2	0	0	0	0	0	0	0	1	2	10	5	Orense	Galicia	81	197	20.8714	My parents are together and I live with them	No	Between 21 and 28 hours a week	City of between 20,000 and 100,000 inhabitants
2016-05-27 20:44:59	17	Baccalaureate (Institute)	Male	0	3	2	3	0	1	0	2	2	1	2	0	0	0	1	0	3	11	9	Orense	Galicia	81	197	20.8714	My parents are together and I live with them	No	Between 21 and 28 hours a week	City of between 20,000 and 100,000 inhabitants
2016-05-27 20:51:47	17	Baccalaureate (Institute)	Male	0	1	1	1	0	1	0	0	0	1	2	0	1	0	2	0	3	7	6	Orense	Galicia	81	197	20.8714	My parents are together and I live with them	No	Between 21 and 28 hours a week	City of between 20,000 and 100,000 inhabitants
2016-05-27 20:53:06	17	Baccalaureate (Institute)	Male	3	2	1	2	2	0	1	2	2	3	1	0	1	2	1	2	3	15	13	Guadalajara	Castilla La Mancha	72	185	21.0373	My parents are together and I live with them	Yes	Between 14 and 21 hours a week	City of between 20,000 and 100,000 inhabitants
2016-05-27 21:16:48	17	Baccalaureate (Institute)	Male	3	1	0	2	0	1	1	2	2	1	0	0	0	0	1	0	3	8	9	Guadalajara	Castilla La Mancha	72	185	21.0373	My parents are together and I live with them	Yes	Between 14 and 21 hours a week	City of between 20,000 and 100,000 inhabitants
2016-05-27 21:22:15	17	Baccalaureate (Institute)	Male	1	1	0	1	0	0	0	0	0	0	1	1	0	0	1	1	1	5	3	Navarra	Navarra	72	185	21.0373	My parents are together and I live with them	Yes	More than 35 hours a week	City of between 20,000 and 100,000 inhabitants
2016-05-27 21:33:52	17	Baccalaureate (Institute)	Male	3	2	1	0	0	0	0	1	1	3	0	0	0	0	1	1	3	12	4	Madrid	Madrid	72	184	21.2665	My parents are together and I live with them	Yes	Between 21 and 28 hours a week	City of more than 100,000 inhabitants
2016-05-27 23:28:51	17	Baccalaureate (Institute)	Male	3	2	2	1	0	0	0	3	2	1	0	1	0	0	1	0	2	12	6	Madrid	Madrid	72	184	21.2665	My parents are together and I live with them	Yes	Between 21 and 28 hours a week	City of more than 100,000 inhabitants
2016-05-29 18:03:00	17	Baccalaureate (Institute)	Male	2	3	0	2	0	0	1	2	3	1	1	0	0	0	1	1	1	11	7	A Coruña, Galicia	Galicia	62	170	21.4533	My parents are together and I live with them	No	Between 14 and 21 hours a week	Municipality of less than 20,000 inhabitants
2016-05-29 18:03:16	17	Baccalaureate (Institute)	Woman	1	3	1	2	0	1	0	3	3	2	3	0	0	2	0	2	1	15	9	A Coruña, Galicia	Galicia	62	170	21.4533	My parents are together and I live with them	No	Between 14 and 21 hours a week	Municipality of less than 20,000 inhabitants
2016-05-29 18:08:28	17	Baccalaureate (Institute)	Male	0	3	1	1	0	0	0	3	3	2	2	0	1	1	2	1	3	14	9	A Coruña, Galicia	Galicia	62	170	21.4533	My parents are together and I live with them	No	Between 14 and 21 hours a week	Municipality of less than 20,000 inhabitants
2016-05-29 18:14:19	17	Baccalaureate (Institute)	Male	2	3	1	2	0	0	0	3	3	2	1	0	1	0	3	0	3	15	9	Barcelona	Cataluña	70	180	21.6049	My parents are together and I live with them	No	Between 21 and 28 hours a week	City of more than 100,000 inhabitants
2016-05-29 18:14:58	17	Baccalaureate (Institute)	Woman	2	3	1	0	0	1	0	2	1	1	2	0	0	1	2	2	1	15	4	Alicante	Comunidad Valenciana	70	180	21.6049	My parents are together and I live with them	Yes	Less than 7 hours a week	City of more than 100,000 inhabitants
2016-05-29 18:37:13	17	Baccalaureate (Institute)	Woman	1	2	2	2	1	0	1	2	2	1	3	0	0	0	1	1	2	13	8	Barcelona	Cataluña	70	180	21.6049	My parents are together and I live with them	No	Between 21 and 28 hours a week	City of more than 100,000 inhabitants
2016-06-03 19:18:06	17	Baccalaureate (Institute)	Male	2	2	1	2	0	1	0	3	3	2	1	0	0	0	0	0	2	11	8	Alicante	Comunidad Valenciana	70	180	21.6049	My parents are together and I live with them	Yes	Less than 7 hours a week	City of more than 100,000 inhabitants
2016-06-03 19:18:08	17	Baccalaureate (Institute)	Male	3	3	3	2	0	2	0	3	2	3	1	0	0	0	1	1	3	18	9	Barcelona	Cataluña	70	180	21.6049	My parents are together and I live with them	No	Between 21 and 28 hours a week	City of more than 100,000 inhabitants
2016-06-03 19:18:44	17	Baccalaureate (Institute)	Male	2	3	1	2	0	0	0	0	0	2	0	0	0	0	0	0	3	8	5	Alicante	Comunidad Valenciana	70	180	21.6049	My parents are together and I live with them	Yes	Less than 7 hours a week	City of more than 100,000 inhabitants
2016-06-03 19:19:36	17	Baccalaureate (Institute)	Male	3	2	0	1	0	0	0	2	2	2	3	0	0	3	3	0	3	15	9	Albacete	Castilla La Mancha	57	162	21.7193	My parents are together and I live with them	Yes	Between 7 and 14 hours a week	City of between 20,000 and 100,000 inhabitants
2016-06-03 19:25:27	17	Baccalaureate (Institute)	Male	2	1	0	0	0	0	0	1	1	2	0	0	0	0	1	0	1	7	2	Albacete	Castilla La Mancha	57	162	21.7193	My parents are together and I live with them	Yes	Between 7 and 14 hours a week	City of between 20,000 and 100,000 inhabitants
2016-06-03 19:28:22	17	Baccalaureate (Institute)	Woman	1	2	1	1	0	0	3	3	1	2	0	0	0	0	2	1	3	12	8	Albacete	Castilla La Mancha	57	162	21.7193	My parents are together and I live with them	Yes	Between 7 and 14 hours a week	City of between 20,000 and 100,000 inhabitants
2016-06-03 19:29:18	17	Baccalaureate (Institute)	Male	3	3	2	1	0	2	2	3	2	0	1	0	1	2	2	0	3	14	13	Islas Baleares	Baleares	75	185	21.9138	My parents are separated and I'm independent	Yes	Between 7 and 14 hours a week	City of more than 100,000 inhabitants
2016-06-07 18:10:51	17	Baccalaureate (Institute)	Male	3	2	0	2	0	1	0	1	1	1	1	0	0	0	2	0	0	10	4	Zamora	Castilla León	75	185	21.9138	My parents are together and I live with them	Yes	Between 28 and 35 hours a week	Municipality of less than 20,000 inhabitants
2016-06-07 18:11:29	17	Baccalaureate (Institute)	Male	2	2	1	2	2	0	0	2	3	2	1	0	0	0	0	1	1	11	8	Islas Baleares	Baleares	75	185	21.9138	My parents are separated and I'm independent	Yes	Between 7 and 14 hours a week	City of more than 100,000 inhabitants
2016-06-07 18:11:36	17	Baccalaureate (Institute)	Male	2	3	1	1	0	0	1	2	0	1	2	0	0	0	1	1	2	13	4	Zamora	Castilla León	75	185	21.9138	My parents are together and I live with them	Yes	Between 28 and 35 hours a week	Municipality of less than 20,000 inhabitants
2016-06-07 18:13:11	17	Baccalaureate (Institute)	Male	3	3	2	3	0	0	1	2	1	0	3	0	0	0	3	0	0	16	5	Cádiz	Andalucía	64	170	22.1453	My parents are together and I live with them	Yes	More than 35 hours a week	City of between 20,000 and 100,000 inhabitants
2016-06-07 18:13:56	17	Baccalaureate (Institute)	Male	2	3	0	0	0	0	1	2	1	0	0	0	0	0	1	0	1	8	3	Cádiz	Andalucía	64	170	22.1453	My parents are together and I live with them	Yes	More than 35 hours a week	City of between 20,000 and 100,000 inhabitants
2016-06-07 18:15:03	17	Baccalaureate (Institute)	Male	2	3	3	1	2	1	0	3	1	1	1	0	1	1	2	1	3	16	10	Cádiz	Andalucía	64	170	22.1453	My parents are together and I live with them	Yes	More than 35 hours a week	City of between 20,000 and 100,000 inhabitants
2016-05-27 21:42:55	17	Secondary Education (Institute)	Male	0	3	2	0	0	0	0	3	2	3	2	0	0	0	0	0	3	13	5	Navarra	Navarra	72	180	22.2222	My parents are together and I live with them	Yes	More than 35 hours a week	City of between 20,000 and 100,000 inhabitants
2016-05-29 18:03:45	17	Secondary Education (Institute)	Male	2	3	3	3	3	3	3	3	3	3	3	0	1	1	1	1	3	19	20	Castellón	Comunidad Valenciana	67	173	22.3863	My parents are together and I live with them	Yes	More than 35 hours a week	City of more than 100,000 inhabitants
2016-05-29 18:05:06	17	Secondary Education (Institute)	Male	3	2	0	0	0	0	0	1	0	1	0	0	0	0	0	0	1	7	1	Castellón	Comunidad Valenciana	67	173	22.3863	My parents are together and I live with them	Yes	More than 35 hours a week	City of more than 100,000 inhabitants
2016-06-07 18:10:15	17	Secondary Education (Institute)	Male	2	2	0	1	0	1	0	0	1	1	0	0	0	1	3	0	1	8	5	Castellón	Comunidad Valenciana	67	173	22.3863	My parents are together and I live with them	Yes	More than 35 hours a week	City of more than 100,000 inhabitants
2016-06-07 18:25:58	17	Secondary Education (Institute)	Male	1	3	1	3	0	1	0	1	1	1	1	0	1	1	1	0	1	9	8	Barcelona	Cataluña	65	170	22.4913	My parents are together and I live with them	Yes	More than 35 hours a week	Municipality of less than 20,000 inhabitants
2016-05-29 18:04:53	17	Middle Grade (Institute)	Male	2	3	1	1	0	2	1	3	3	1	0	0	0	0	1	1	2	12	9	Barcelona	Cataluña	65	170	22.4913	My parents are together and I live with them	Yes	More than 35 hours a week	Municipality of less than 20,000 inhabitants
2016-06-03 20:02:31	17	Middle Grade (Institute)	Male	1	2	2	0	0	1	0	3	1	1	2	0	1	0	2	3	3	16	6	Barcelona	Cataluña	65	170	22.4913	My parents are together and I live with them	Yes	More than 35 hours a week	Municipality of less than 20,000 inhabitants
2016-06-07 18:26:50	17	Middle Grade (Institute)	Male	2	2	1	1	0	0	0	1	0	0	0	1	0	0	1	1	1	8	3	Madrid	Madrid	73	180	22.5309	My parents are separated and I live with my mother	Yes	More than 35 hours a week	City of more than 100,000 inhabitants
2016-05-29 20:36:10	17	University	Woman	3	2	1	3	0	1	0	2	2	0	1	2	0	0	2	0	2	11	10	Barcelona	Cataluña	73	180	22.5309	My parents are together and I live with them	No	Between 7 and 14 hours a week	City of more than 100,000 inhabitants
2016-06-07 18:33:23	17	University	Male	3	3	3	2	0	1	0	2	2	1	2	1	0	0	1	2	3	17	9	Barcelona	Cataluña	73	180	22.5309	My parents are together and I live with them	No	Between 7 and 14 hours a week	City of more than 100,000 inhabitants
2016-07-05 13:36:38	17	University	Woman	3	3	2	2	0	0	1	3	1	3	3	0	0	0	2	1	2	20	6	Barcelona	Cataluña	73	180	22.5309	My parents are together and I live with them	No	Between 7 and 14 hours a week	City of more than 100,000 inhabitants
2016-07-05 13:38:11	17	Baccalaureate (Institute)	Male	2	1	2	1	0	0	0	3	3	2	2	0	0	1	2	0	3	14	8	Alicante	Comunidad Valenciana	73	180	22.5309	My parents are together and I live with them	Yes	Between 21 and 28 hours a week	City of more than 100,000 inhabitants
2016-07-05 13:38:29	17	Baccalaureate (Institute)	Woman	1	3	2	0	0	0	0	3	3	2	0	0	1	2	0	1	3	12	9	Madrid	Madrid	73	180	22.5309	My parents are separated and I live with my mother	Yes	More than 35 hours a week	City of more than 100,000 inhabitants
2016-07-05 14:43:27	17	Baccalaureate (Institute)	Male	2	3	2	0	0	0	0	1	1	0	1	2	0	0	3	1	3	13	6	Alicante	Comunidad Valenciana	73	180	22.5309	My parents are together and I live with them	Yes	Between 21 and 28 hours a week	City of more than 100,000 inhabitants
2016-07-06 13:54:13	17	Baccalaureate (Institute)	Male	3	3	1	2	0	1	0	2	2	0	1	1	0	0	1	0	1	11	7	Madrid	Madrid	73	180	22.5309	My parents are separated and I live with my mother	Yes	More than 35 hours a week	City of more than 100,000 inhabitants
2016-07-06 13:58:59	17	Middle Grade (Institute)	Male	3	2	1	0	1	2	3	2	1	1	2	2	0	0	1	2	3	14	12	Cataluña	Cataluña	55	156	22.6003	My parents are separated and I live with my father	Yes	More than 35 hours a week	Municipality of less than 20,000 inhabitants
2016-07-11 17:28:54	17	Baccalaureate (Institute)	Woman	3	3	2	2	1	1	3	3	2	1	1	0	1	0	2	1	2	16	12	Cataluña	Cataluña	55	156	22.6003	My parents are separated and I live with my father	Yes	More than 35 hours a week	Municipality of less than 20,000 inhabitants
2016-07-11 17:29:28	17	Baccalaureate (Institute)	Male	3	3	2	3	1	2	2	2	2	2	3	0	1	2	1	1	3	17	16	Cataluña	Cataluña	55	156	22.6003	My parents are separated and I live with my father	Yes	More than 35 hours a week	Municipality of less than 20,000 inhabitants
2016-07-11 17:29:55	17	Higher Degree (Institute)	Male	1	3	2	1	0	0	0	3	3	3	3	0	0	0	0	3	3	18	7	jaen	Andalucía	75	180	23.1481	My parents are together and I live with them	Yes	Between 28 and 35 hours a week	City of between 20,000 and 100,000 inhabitants
2016-07-11 17:30:17	17	Baccalaureate (Institute)	Male	0	3	1	2	0	0	0	3	2	1	1	0	0	0	2	0	3	11	7	jaen	Andalucía	75	180	23.1481	My parents are together and I live with them	Yes	Between 28 and 35 hours a week	City of between 20,000 and 100,000 inhabitants
2016-07-11 17:33:08	17	University	Woman	1	3	1	1	0	1	0	0	0	0	0	0	0	0	2	0	2	7	4	Las Palmas	Canarias	80	185	23.3747	My parents are together and I live with them	Yes	Between 21 and 28 hours a week	Municipality of less than 20,000 inhabitants
2016-07-11 17:35:01	17	Baccalaureate (Institute)	Male	2	2	2	1	0	0	0	2	1	2	1	0	0	0	1	0	2	12	4	Cantabria	Cantabria	80	185	23.3747	My parents are together and I live with them	Yes	More than 35 hours a week	Municipality of less than 20,000 inhabitants
2016-07-11 17:38:44	17	Baccalaureate (Institute)	Male	1	3	2	3	1	3	1	3	3	1	2	0	0	2	0	0	3	12	16	Las Palmas	Canarias	80	185	23.3747	My parents are together and I live with them	Yes	Between 21 and 28 hours a week	Municipality of less than 20,000 inhabitants
2016-07-11 17:41:52	17	University	Male	2	2	1	1	0	1	0	2	0	2	1	0	0	0	0	1	3	11	5	Cantabria	Cantabria	80	185	23.3747	My parents are together and I live with them	Yes	More than 35 hours a week	Municipality of less than 20,000 inhabitants
2016-07-11 17:58:01	17	Baccalaureate (Institute)	Male	2	3	0	3	0	0	0	1	1	0	2	0	0	0	0	0	1	8	5	A Coruña	Galicia	68	170	23.5294	My parents are together and I live with them	No	Between 14 and 21 hours a week	City of more than 100,000 inhabitants
2016-07-11 18:11:11	17	Baccalaureate (Institute)	Male	2	3	2	2	0	1	0	3	2	2	1	1	0	0	0	1	2	14	8	A Coruña	Galicia	68	170	23.5294	My parents are together and I live with them	No	Between 14 and 21 hours a week	City of more than 100,000 inhabitants
2016-07-11 22:15:48	17	Baccalaureate (Institute)	Male	3	3	1	1	0	0	0	2	1	1	3	0	0	1	3	0	3	16	6	A Coruña	Galicia	68	170	23.5294	My parents are together and I live with them	No	Between 14 and 21 hours a week	City of more than 100,000 inhabitants
2016-07-12 14:09:46	17	Baccalaureate (Institute)	Male	1	3	2	3	0	1	0	2	2	3	1	0	1	1	1	1	2	14	10	Barcelona	Cataluña	85	189	23.7955	My parents are together and I live with them	No	Between 21 and 28 hours a week	City of more than 100,000 inhabitants
2016-07-13 12:17:07	17	Baccalaureate (Institute)	Male	2	2	1	0	0	0	0	3	3	2	1	0	0	1	3	3	3	17	7	Barcelona	Cataluña	85	189	23.7955	My parents are together and I live with them	No	Between 21 and 28 hours a week	City of more than 100,000 inhabitants
2016-07-18 19:22:53	17	Secondary Education (Institute)	Male	2	3	2	1	1	2	0	3	1	2	0	0	0	0	0	1	2	13	7	Barcelona	Cataluña	85	189	23.7955	My parents are together and I live with them	No	Between 21 and 28 hours a week	City of more than 100,000 inhabitants
2016-07-18 19:41:18	17	University	Male	1	3	2	3	0	2	1	2	2	3	1	0	0	0	1	1	3	14	11	Madrid	Madrid	65	165	23.8751	My parents are together and I live with them	Yes	Between 28 and 35 hours a week	City of more than 100,000 inhabitants
2016-05-24 16:09:13	18	Baccalaureate (Institute)	Male	3	3	1	2	1	1	0	3	2	0	0	0	0	0	0	0	3	10	9	Madrid	Madrid	65	165	23.8751	My parents are together and I live with them	Yes	Between 28 and 35 hours a week	City of more than 100,000 inhabitants
2016-05-27 20:22:04	18	Baccalaureate (Institute)	Male	2	2	1	2	0	0	0	1	2	1	1	0	0	0	0	0	1	8	5	Puertollano	Castilla La Mancha	60	158	24.0346	My parents are together and I live with them	Yes	Between 28 and 35 hours a week	City of between 20,000 and 100,000 inhabitants
2016-05-27 20:22:33	18	Baccalaureate (Institute)	Male	0	1	0	1	0	0	0	1	1	2	1	0	0	1	2	3	3	10	6	Puertollano	Castilla La Mancha	60	158	24.0346	My parents are together and I live with them	Yes	Between 28 and 35 hours a week	City of between 20,000 and 100,000 inhabitants
2016-05-27 20:24:30	18	Baccalaureate (Institute)	Male	2	1	1	1	0	0	0	0	0	1	2	0	1	0	1	0	1	8	3	Puertollano	Castilla La Mancha	60	158	24.0346	My parents are together and I live with them	Yes	Between 28 and 35 hours a week	City of between 20,000 and 100,000 inhabitants
2016-05-27 20:34:39	18	Baccalaureate (Institute)	Male	1	1	0	0	0	1	0	2	1	3	3	0	0	0	3	0	2	13	4	Asturias	Asturias	78	180	24.0741	My parents are together and I live with them	Yes	Between 7 and 14 hours a week	City of between 20,000 and 100,000 inhabitants
2016-05-29 18:03:29	18	Baccalaureate (Institute)	Woman	1	3	3	0	0	1	0	3	3	3	1	0	0	1	0	1	3	15	8	Asturias	Asturias	78	180	24.0741	My parents are together and I live with them	Yes	Between 7 and 14 hours a week	City of between 20,000 and 100,000 inhabitants
2016-05-29 18:04:31	18	Baccalaureate (Institute)	Male	3	1	0	0	0	0	0	2	1	1	2	0	0	0	0	1	1	10	2	Asturias	Asturias	78	180	24.0741	My parents are together and I live with them	Yes	Between 7 and 14 hours a week	City of between 20,000 and 100,000 inhabitants
2016-05-29 18:09:33	18	Baccalaureate (Institute)	Male	3	3	3	0	1	3	0	3	3	2	1	1	1	1	1	1	3	17	13	La Rioja	La Rioja	87	190	24.0997	My parents are together and I live with them	No	Between 14 and 21 hours a week	City of more than 100,000 inhabitants
2016-05-29 18:09:46	18	Baccalaureate (Institute)	Male	1	2	2	1	0	1	1	2	1	3	1	0	1	0	1	2	3	14	8	La Rioja	La Rioja	87	190	24.0997	My parents are together and I live with them	No	Between 14 and 21 hours a week	City of more than 100,000 inhabitants
2016-05-29 18:09:46	18	Baccalaureate (Institute)	Male	2	3	1	0	0	0	0	2	1	2	1	0	2	0	0	0	2	11	5	La Rioja	La Rioja	87	190	24.0997	My parents are together and I live with them	No	Between 14 and 21 hours a week	City of more than 100,000 inhabitants
2016-05-29 18:11:30	18	Baccalaureate (Institute)	Male	3	3	2	3	0	0	0	3	3	3	2	0	0	0	3	0	3	19	9	Provincia		70	170	24.2215	My parents are together and I'm independent	Yes	Between 14 and 21 hours a week	Municipality of less than 20,000 inhabitants
2016-05-29 19:33:30	18	Baccalaureate (Institute)	Woman	0	2	1	2	0	0	1	2	1	3	1	0	1	0	1	0	2	10	7	Provincia		70	170	24.2215	My parents are together and I'm independent	Yes	Between 14 and 21 hours a week	Municipality of less than 20,000 inhabitants
2016-05-29 20:21:12	18	Baccalaureate (Institute)	Male	2	2	1	1	0	0	0	3	1	2	1	0	0	0	1	0	3	12	5	Provincia		70	170	24.2215	My parents are together and I'm independent	Yes	Between 14 and 21 hours a week	Municipality of less than 20,000 inhabitants
2016-06-03 19:18:15	18	Baccalaureate (Institute)	Male	3	1	1	0	0	1	2	0	1	1	1	0	0	0	2	0	2	9	6	Murcia	Murcia	71	170	24.5675	My parents are together and I live with them	Yes	Between 14 and 21 hours a week	City of between 20,000 and 100,000 inhabitants
2016-06-03 19:22:12	18	Baccalaureate (Institute)	Male	3	2	1	2	0	0	0	1	0	2	2	0	0	0	1	0	1	12	3	Murcia	Murcia	71	170	24.5675	My parents are together and I live with them	Yes	Between 14 and 21 hours a week	City of between 20,000 and 100,000 inhabitants
2016-06-03 19:22:23	18	Baccalaureate (Institute)	Male	2	2	1	1	0	0	0	1	0	1	1	0	0	0	0	0	2	8	3	Murcia	Murcia	71	170	24.5675	My parents are together and I live with them	Yes	Between 14 and 21 hours a week	City of between 20,000 and 100,000 inhabitants
2016-06-03 19:24:37	18	Baccalaureate (Institute)	Woman	3	3	1	1	0	1	1	2	2	1	0	0	0	0	1	0	3	11	8	Granada	Andalucía	80	180	24.6914	My parents are separated and I live with my mother	Yes	Between 28 and 35 hours a week	City of more than 100,000 inhabitants
2016-06-03 19:57:52	18	Baccalaureate (Institute)	Male	2	1	1	0	0	1	0	2	1	0	1	0	1	1	1	0	2	8	6	Granada	Andalucía	80	180	24.6914	My parents are separated and I live with my mother	Yes	Between 28 and 35 hours a week	City of more than 100,000 inhabitants
2016-06-03 20:04:42	18	Baccalaureate (Institute)	Male	2	3	3	2	1	0	0	3	3	1	1	2	1	0	1	1	3	15	12	Granada	Andalucía	80	180	24.6914	My parents are separated and I live with my mother	Yes	Between 28 and 35 hours a week	City of more than 100,000 inhabitants
2016-06-03 20:28:57	18	Baccalaureate (Institute)	Male	3	3	1	1	0	0	1	2	1	2	2	1	0	1	0	0	3	13	8	Cadiz	Andalucía	75	173	25.0593	My parents are together and I live with them	Yes	Between 7 and 14 hours a week	City of more than 100,000 inhabitants
2016-06-07 18:11:51	18	Baccalaureate (Institute)	Male	3	2	1	0	0	1	0	1	0	0	1	0	0	0	1	0	3	9	4	Cadiz	Andalucía	75	173	25.0593	My parents are together and I live with them	Yes	Between 7 and 14 hours a week	City of more than 100,000 inhabitants
2016-06-07 18:12:59	18	Baccalaureate (Institute)	Male	2	3	1	2	0	1	0	1	1	1	1	0	0	0	2	0	3	11	7	Granada	Andalucía	76	172	25.6896	My parents are together and I live with them	Yes	Less than 7 hours a week	City of between 20,000 and 100,000 inhabitants
2016-06-07 18:14:01	18	Baccalaureate (Institute)	Male	2	1	0	0	0	0	0	2	2	2	3	0	0	0	0	1	2	11	4	Granada	Andalucía	76	172	25.6896	My parents are together and I live with them	Yes	Less than 7 hours a week	City of between 20,000 and 100,000 inhabitants
2016-06-07 18:18:51	18	Baccalaureate (Institute)	Male	2	3	2	3	1	2	1	2	0	2	2	0	2	1	3	1	3	17	13	Granada	Andalucía	76	172	25.6896	My parents are together and I live with them	Yes	Less than 7 hours a week	City of between 20,000 and 100,000 inhabitants
2016-06-07 18:39:18	18	Baccalaureate (Institute)	Male	1	2	0	1	0	0	0	1	0	1	1	2	0	0	0	0	1	6	4	Murcia	Murcia	90	187	25.7371	My parents are together and I live with them	Yes	Between 28 and 35 hours a week	City of more than 100,000 inhabitants
2016-06-07 19:38:09	18	Baccalaureate (Institute)	Male	2	2	0	1	0	0	1	1	0	1	0	0	1	0	1	0	2	7	5	Murcia	Murcia	90	187	25.7371	My parents are together and I live with them	Yes	Between 28 and 35 hours a week	City of more than 100,000 inhabitants
2016-06-08 08:39:10	18	Baccalaureate (Institute)	Male	1	3	1	0	0	0	1	0	1	0	1	1	0	0	1	1	1	8	4	Murcia	Murcia	90	187	25.7371	My parents are together and I live with them	Yes	Between 28 and 35 hours a week	City of more than 100,000 inhabitants
2016-06-07 18:14:45	18	Secondary Education (Institute)	Male	0	3	2	1	0	1	1	2	1	1	2	0	0	1	1	1	3	12	8	lugo	Galicia	78	172	26.3656	My parents are together and I live with them	No	Between 28 and 35 hours a week	Municipality of less than 20,000 inhabitants
2016-05-27 21:18:29	18	Middle Grade (Institute)	Male	3	1	0	0	0	0	0	3	2	1	0	0	0	3	3	0	2	11	7	alicante	Comunidad Valenciana	80	174	26.4236	My parents are together and I live with them	Yes	More than 35 hours a week	Municipality of less than 20,000 inhabitants
2016-06-07 18:10:11	18	Middle Grade (Institute)	Male	3	3	1	0	0	0	0	1	0	2	1	0	0	0	1	0	2	12	2	alicante	Comunidad Valenciana	80	174	26.4236	My parents are together and I live with them	Yes	More than 35 hours a week	Municipality of less than 20,000 inhabitants
2016-06-07 18:23:13	18	Middle Grade (Institute)	Male	2	3	1	0	1	0	0	2	3	1	2	0	0	0	3	1	2	15	6	Cantabria	Cantabria	77	170	26.6436	My parents are separated and I live with my mother	Yes	Between 7 and 14 hours a week	City of between 20,000 and 100,000 inhabitants
2016-06-03 20:06:48	18	Higher Degree (Institute)	Woman	2	2	2	0	0	1	0	2	1	2	1	2	0	1	1	1	3	13	8	Cantabria	Cantabria	77	170	26.6436	My parents are separated and I live with my mother	Yes	Between 7 and 14 hours a week	City of between 20,000 and 100,000 inhabitants
2016-05-27 20:26:02	18	University	Male	2	3	2	2	0	0	0	0	2	3	0	0	0	0	0	0	2	10	6	Cantabria	Cantabria	77	170	26.6436	My parents are separated and I live with my mother	Yes	Between 7 and 14 hours a week	City of between 20,000 and 100,000 inhabitants
2016-05-27 20:44:21	18	University	Male	2	2	0	2	0	0	0	3	3	2	1	0	1	0	1	0	3	11	9	Tarragona	Cataluña	89	180	27.4691	My parents are together and I live with them	Yes	More than 35 hours a week	Municipality of less than 20,000 inhabitants
2016-05-27 21:10:36	18	University	Male	3	3	2	1	0	2	0	3	3	3	0	2	1	1	2	3	3	19	13	Tarragona	Cataluña	89	180	27.4691	My parents are together and I live with them	Yes	More than 35 hours a week	Municipality of less than 20,000 inhabitants
2016-05-27 23:25:53	18	University	Male	3	2	1	1	0	0	0	1	1	0	1	1	0	1	2	0	3	10	7	Tarragona	Cataluña	89	180	27.4691	My parents are together and I live with them	Yes	More than 35 hours a week	Municipality of less than 20,000 inhabitants
2016-05-28 01:28:22	18	University	Male	2	3	2	2	0	0	0	3	3	3	1	1	0	3	1	3	2	18	11	Madrid	Madrid	90	180	27.7778	My parents are separated and I live with my mother	Yes	Between 28 and 35 hours a week	City of more than 100,000 inhabitants
2016-05-28 09:48:52	18	University	Male	3	2	0	1	0	0	2	1	1	3	1	1	0	0	0	1	3	11	8	Madrid	Madrid	90	180	27.7778	My parents are separated and I live with my mother	Yes	Between 28 and 35 hours a week	City of more than 100,000 inhabitants
2016-05-29 18:07:33	18	University	Male	1	3	2	3	0	3	0	3	1	3	1	0	0	0	1	1	3	15	10	Madrid	Madrid	90	180	27.7778	My parents are separated and I live with my mother	Yes	Between 28 and 35 hours a week	City of more than 100,000 inhabitants
2016-05-29 18:09:36	18	University	Male	3	3	1	1	0	0	2	3	3	3	2	0	1	1	2	1	3	18	11	Madrid	Madrid	78	165	28.6501	My parents are together and I live with them	Yes	Between 14 and 21 hours a week	City of more than 100,000 inhabitants
2016-05-29 18:23:10	18	University	Male	1	3	2	1	0	0	0	3	2	3	1	0	0	0	1	3	2	17	5	Madrid	Madrid	78	165	28.6501	My parents are together and I live with them	Yes	Between 14 and 21 hours a week	City of more than 100,000 inhabitants
2016-06-03 19:19:20	18	University	Male	3	2	2	2	2	1	0	2	2	1	1	1	0	0	0	1	3	12	11	Madrid	Madrid	78	165	28.6501	My parents are together and I live with them	Yes	Between 14 and 21 hours a week	City of more than 100,000 inhabitants
2016-06-03 19:19:49	18	University	Male	2	3	1	2	0	1	1	2	2	1	1	0	0	0	0	0	3	10	9	Jaén	Andalucía	72	154	30.3593	My parents are together and I live with them	Yes	Between 7 and 14 hours a week	City of between 20,000 and 100,000 inhabitants
2016-06-03 19:24:41	18	University	Male	3	2	1	3	1	0	3	3	2	3	1	0	1	0	0	2	3	15	13	Jaén	Andalucía	72	154	30.3593	My parents are together and I live with them	Yes	Between 7 and 14 hours a week	City of between 20,000 and 100,000 inhabitants
2016-06-03 19:28:56	18	University	Male	2	3	1	0	0	0	0	3	1	1	0	0	0	0	1	0	3	11	4	Jaén	Andalucía	72	154	30.3593	My parents are together and I live with them	Yes	Between 7 and 14 hours a week	City of between 20,000 and 100,000 inhabitants
2016-06-03 19:30:40	18	University	Male	3	2	1	1	0	0	0	2	3	3	1	1	0	1	1	1	2	14	8	Platja d'aro-Girona	Cataluña	90	170	31.1419	My parents are together and I live with them	Yes	Between 28 and 35 hours a week	Municipality of less than 20,000 inhabitants
2016-06-03 19:33:44	18	University	Male	3	3	2	1	0	0	0	3	2	3	1	0	0	0	2	0	2	17	5	Platja d'aro-Girona	Cataluña	90	170	31.1419	My parents are together and I live with them	Yes	Between 28 and 35 hours a week	Municipality of less than 20,000 inhabitants
2016-06-03 19:42:06	18	University	Male	2	1	1	2	1	1	1	2	2	1	1	1	1	1	1	1	2	10	12	Platja d'aro-Girona	Cataluña	90	170	31.1419	My parents are together and I live with them	Yes	Between 28 and 35 hours a week	Municipality of less than 20,000 inhabitants
2016-06-03 19:48:17	18	University	Male	3	2	1	1	0	0	0	2	2	1	0	0	0	0	1	1	2	11	5	Zaragoza	Aragón	85	165	31.2213	My parents are together and I live with them	Yes	Between 28 and 35 hours a week	Municipality of less than 20,000 inhabitants
2016-06-03 19:55:31	18	University	Male	2	2	0	0	0	0	0	0	0	0	0	0	0	0	0	0	1	4	1	Zaragoza	Aragón	85	165	31.2213	My parents are together and I live with them	Yes	Between 28 and 35 hours a week	Municipality of less than 20,000 inhabitants
2016-06-03 22:54:15	18	University	Male	3	2	2	2	1	0	0	2	1	2	3	1	1	1	2	1	3	17	10	Castellón	Comunidad Valenciana	95	173	31.7418	My parents are together and I live with them	No	Between 21 and 28 hours a week	City of between 20,000 and 100,000 inhabitants
2016-06-07 19:24:59	18	University	Male	2	3	1	2	0	0	1	2	1	1	3	0	0	0	2	1	2	15	6	Castellón	Comunidad Valenciana	95	173	31.7418	My parents are together and I live with them	No	Between 21 and 28 hours a week	City of between 20,000 and 100,000 inhabitants
2016-07-05 13:36:06	18	University	Male	1	3	1	0	0	1	0	3	2	3	1	0	0	1	1	1	3	14	7	Castellón	Comunidad Valenciana	95	173	31.7418	My parents are together and I live with them	No	Between 21 and 28 hours a week	City of between 20,000 and 100,000 inhabitants
2016-07-05 13:37:13	18	Middle Grade (Institute)	Male	2	3	1	0	0	1	0	1	1	0	0	0	0	0	0	0	3	7	5	Alzira	Comunidad Valenciana				My parents are separated and I live with my father	Yes	Between 21 and 28 hours a week	City of between 20,000 and 100,000 inhabitants
2016-07-05 13:37:36	18	Higher Degree (Institute)	Male	1	3	1	0	0	1	0	2	2	0	1	0	0	0	0	0	1	8	4	Granada	Andalucía				My parents are separated and I'm independent	No	Between 21 and 28 hours a week	City of more than 100,000 inhabitants
2016-07-05 13:43:48	18	Baccalaureate (Institute)	Male	2	2	1	3	1	1	1	2	2	3	2	1	0	0	1	1	2	14	11	TOLEDO	Castilla La Mancha				My parents are together and I live with them	Yes	Between 7 and 14 hours a week	Municipality of less than 20,000 inhabitants
2016-07-05 13:45:56	18	University	Male	2	3	2	1	0	0	1	3	3	3	1	0	1	1	3	1	3	18	10	Región de Murcia	Murcia				My parents are separated and I live with my mother	Yes	Between 7 and 14 hours a week	Municipality of less than 20,000 inhabitants
2016-07-05 13:46:01	18	Middle Grade (Institute)	Male	0	2	1	2	0	0	0	1	1	0	3	0	0	3	3	0	3	10	9	Pontevedra	Galicia				My parents are together and I live with them	No	Between 21 and 28 hours a week	City of between 20,000 and 100,000 inhabitants
2016-07-05 14:16:08	18	University	Male	3	3	1	1	0	1	0	3	1	2	1	1	1	0	0	0	2	13	7	Colombia					My parents are together and I live with them	Yes	Between 21 and 28 hours a week	City of more than 100,000 inhabitants
2016-07-05 19:36:43	18	University	Male	1	2	1	1	0	1	0	1	1	2	0	0	0	0	1	0	1	8	4	Barcelona	Cataluña	50			My parents are separated and I live with my mother	Yes	Between 14 and 21 hours a week	City of more than 100,000 inhabitants
2016-07-05 23:21:44	18	I don't study	Male	2	2	1	2	0	1	0	2	2	2	1	0	0	0	1	0	2	11	7	ciudad real	Castilla La Mancha				My parents are together and I live with them	Yes	Between 28 and 35 hours a week	Municipality of less than 20,000 inhabitants
2016-07-06 13:42:11	18	University	Woman	2	3	1	0	0	0	0	2	1	1	0	2	0	0	0	0	3	9	6	Valencia	Comunidad Valenciana		155		My parents are together and I live with them	No	Between 7 and 14 hours a week	Municipality of less than 20,000 inhabitants
2016-07-06 13:42:57	18	University	Male	2	3	1	1	0	1	0	1	2	1	2	0	0	1	2	0	3	12	8	Barcelona	Cataluña	50			My parents are separated and I live with my mother	Yes	Between 14 and 21 hours a week	City of more than 100,000 inhabitants
2016-07-06 13:43:30	18	Baccalaureate (Institute)	Male	1	3	1	2	0	1	0	1	2	1	3	0	0	0	2	1	3	13	8	ciudad real	Castilla La Mancha				My parents are together and I live with them	Yes	Between 28 and 35 hours a week	Municipality of less than 20,000 inhabitants
2016-07-06 13:48:39	18	I don't study	Male	1	3	1	1	0	2	0	2	2	3	1	0	0	1	1	0	2	12	8	ciudad real	Castilla La Mancha				My parents are together and I live with them	Yes	Between 28 and 35 hours a week	Municipality of less than 20,000 inhabitants
2016-07-06 13:55:40	18	Baccalaureate (Institute)	Male	1	2	1	1	0	0	1	2	2	3	2	0	0	0	3	0	1	14	5	Valencia	Comunidad Valenciana	idk	155		My parents are together and I live with them	No	Between 7 and 14 hours a week	Municipality of less than 20,000 inhabitants
2016-07-06 14:04:30	18	University	Male	1	3	1	2	1	2	0	2	2	1	1	0	1	0	1	2	3	12	11	Pontevedra	Galicia				My parents are together and I live with them	No	Between 21 and 28 hours a week	City of between 20,000 and 100,000 inhabitants
2016-07-06 14:27:19	18	Higher Degree (Institute)	Male	2	3	1	2	0	0	0	3	2	2	1	0	0	1	1	1	2	14	7	Colombia					My parents are together and I live with them	Yes	Between 21 and 28 hours a week	City of more than 100,000 inhabitants
2016-07-06 20:19:03	18	University	Male	1	3	0	1	0	2	2	1	1	2	1	0	0	0	3	1	3	12	9	TOLEDO	Castilla La Mancha				My parents are together and I live with them	Yes	Between 7 and 14 hours a week	Municipality of less than 20,000 inhabitants
2016-07-06 22:48:59	18	University	Male	3	2	1	2	0	1	0	0	0	0	1	0	0	0	2	0	2	9	5	Región de Murcia	Murcia				My parents are separated and I live with my mother	Yes	Between 7 and 14 hours a week	Municipality of less than 20,000 inhabitants
2016-07-11 17:29:45	18	University	Male	2	2	0	1	0	0	0	1	0	1	0	0	0	0	0	0	2	6	3	Cádiz	Andalucía				My parents are together and I live with them	Yes	Between 14 and 21 hours a week	City of more than 100,000 inhabitants
2016-07-11 17:33:37	18	Baccalaureate (Institute)	Male	0	2	1	2	0	1	0	3	2	2	1	0	0	0	0	3	2	12	7	Madrid	Madrid	65			My parents are separated and I'm independent	Yes	Between 21 and 28 hours a week	Municipality of less than 20,000 inhabitants
2016-07-11 17:35:03	18	Middle Grade (Institute)	Male	0	1	1	1	0	0	1	1	0	0	2	0	0	1	1	0	3	6	6	Pontevedra	Galicia				My parents are together and I live with them	Yes	Between 21 and 28 hours a week	City of between 20,000 and 100,000 inhabitants
2016-07-11 17:36:18	18	Baccalaureate (Institute)	Male	0	3	1	0	0	2	0	0	1	0	2	3	1	0	1	0	3	7	10	Alzira	Comunidad Valenciana				My parents are separated and I live with my father	Yes	Between 21 and 28 hours a week	City of between 20,000 and 100,000 inhabitants
2016-07-11 17:43:03	18	University	Male	3	3	1	1	0	0	0	2	3	1	1	0	0	0	0	0	3	11	7	Granada	Andalucía				My parents are separated and I'm independent	No	Between 21 and 28 hours a week	City of more than 100,000 inhabitants
2016-07-11 17:44:16	18	University	Male	1	3	2	1	0	0	2	2	0	0	1	2	0	1	1	1	2	11	8	TOLEDO	Castilla La Mancha				My parents are together and I live with them	Yes	Between 7 and 14 hours a week	Municipality of less than 20,000 inhabitants
2016-07-11 17:58:27	18	University	Male	2	3	0	2	0	0	0	3	2	0	1	0	1	0	2	0	3	11	8	Región de Murcia	Murcia				My parents are separated and I live with my mother	Yes	Between 7 and 14 hours a week	Municipality of less than 20,000 inhabitants
2016-07-11 18:01:35	18	University	Male	2	3	2	0	0	0	0	3	3	3	1	1	1	1	1	1	2	16	8	Pontevedra	Galicia				My parents are together and I live with them	No	Between 21 and 28 hours a week	City of between 20,000 and 100,000 inhabitants
2016-07-11 19:30:54	18	Middle Grade (Institute)	Male	0	2	1	3	0	1	3	3	3	2	1	0	0	0	0	3	2	12	12	Colombia					My parents are together and I live with them	Yes	Between 21 and 28 hours a week	City of more than 100,000 inhabitants
2016-07-13 12:14:53	18	Middle Grade (Institute)	Male	2	3	1	3	0	0	0	2	3	3	2	0	0	0	1	0	1	14	7	Cádiz	Andalucía				My parents are together and I live with them	Yes	Between 14 and 21 hours a week	City of more than 100,000 inhabitants
2016-07-18 19:21:42	18	University	Male	3	2	1	0	0	1	0	1	2	1	1	1	0	0	3	1	3	13	7	Madrid	Madrid	65			My parents are separated and I'm independent	Yes	Between 21 and 28 hours a week	Municipality of less than 20,000 inhabitants
2016-07-18 19:23:18	18	I don't study	Woman	2	3	1	3	0	1	0	2	1	2	1	0	0	1	1	0	2	12	8	Pontevedra	Galicia				My parents are together and I live with them	Yes	Between 21 and 28 hours a week	City of between 20,000 and 100,000 inhabitants
2016-07-18 19:24:02	18	Middle Grade (Institute)	Male	3	3	2	2	2	2	3	3	3	0	1	1	1	3	2	3	3	17	20	Alzira	Comunidad Valenciana				My parents are separated and I live with my father	Yes	Between 21 and 28 hours a week	City of between 20,000 and 100,000 inhabitants
2016-07-18 20:27:02	18	I don't study	Male	1	3	2	3	1	0	0	2	2	2	3	0	1	0	1	0	3	14	10	Granada	Andalucía				My parents are separated and I'm independent	No	Between 21 and 28 hours a week	City of more than 100,000 inhabitants
